# Supplementary material for: Integrated multi-omics analyses identify key anti-viral host factors and pathways controlling SARS-CoV-2 infection
Source: Res Sq. 2022 Aug 15:rs.3.rs-1910932. Preprint. [Version 1] doi: 10.21203/rs.3.rs-1910932/v1 (PMC9413708; doi:10.21203/rs.3.rs-1910932/v1)
Supplement: 2 [file ExtendedDataTable1.xlsx]

## Sheet: Enriched p0.05 lfc>0.5
Gene Symbol	MAGeCK score (Enrichment analysis)	p-value (Enrichment analysis)	No. of matched gRNA (Enrichment analysis)	logFC
ACE2	2.092e-12	2.6253e-07	4	1.0207
TMEM41B	8.9234e-11	2.6253e-07	5	0.63276
DPAGT1	9.5703e-10	2.6253e-07	5	0.7175
CTSL	1.2634e-09	2.6253e-07	4	0.70713
RAB7A	1.7162e-09	2.6253e-07	4	0.87308
VPS39	2.5152e-09	2.6253e-07	5	0.62356
VPS29	2.782e-09	2.6253e-07	4	0.64147
AP1M1	3.6039e-09	2.6253e-07	5	0.63397
GNPTAB	5.2893e-08	2.6253e-07	5	0.58516
ARL1	7.6212e-08	2.6253e-07	4	0.64543
CSNK2B	1.0103e-07	2.6253e-07	3	0.59964
ATP6V0C	1.0186e-07	2.6253e-07	5	0.64381
NAGPA	1.1036e-07	2.6253e-07	5	0.55239
VPS11	1.157e-07	2.6253e-07	4	0.53771
ATP6AP1	2.5334e-07	2.6253e-07	4	0.58155
VAC14	8.1467e-07	2.8878e-06	3	0.65737
ATP6V1E1	8.4534e-07	2.8878e-06	4	0.59909
RPN2	1.0694e-06	3.4129e-06	5	0.50074
NPC1	1.1536e-06	3.9379e-06	5	0.75959
ACTR2	1.3095e-06	3.9379e-06	4	0.5019
VPS35	1.7932e-06	5.5131e-06	4	0.90296
CCDC93	2.0424e-06	6.0381e-06	5	0.56154
SRSF7	2.3224e-06	6.5632e-06	5	0.65226
ACTR3	2.4938e-06	6.5632e-06	3	0.6047
ATP6V0D1	2.6301e-06	6.5632e-06	4	0.71387
TMEM165	2.8471e-06	8.1384e-06	4	0.58913
CCDC22	5.1476e-06	1.3389e-05	5	0.53641
NUP54	6.7792e-06	1.5489e-05	5	0.52512
RSRP1	9.671e-06	3.3866e-05	4	0.56119
EOGT	1.3889e-05	4.5942e-05	4	0.52379
CUL1	1.4523e-05	4.9618e-05	5	0.65378
TOB1	1.8122e-05	7.167e-05	4	0.50566
ATP6V1D	2.2633e-05	0.00010107	3	0.52667
SNX27	2.3917e-05	0.00011	5	0.54515
CERS2	3.8277e-05	0.00018351	4	0.7015
ATP6V1B2	5.7302e-05	0.0003468	5	0.60558
TOP1	0.00056469	0.0024728	3	0.82888
ALG2	0.00065937	0.0029684	2	0.5981
CERS3	0.00068713	0.0030309	4	0.75123
CUL5	0.00074891	0.0032488	3	0.54362
ZC3H8	0.00082931	0.0035696	3	0.66313
ISG20L2	0.0015223	0.0065104	3	0.53678
ATP6V1A	0.0015754	0.0069347	3	0.71256
SBNO1	0.0017956	0.0083607	2	0.52369
ZNF639	0.0018154	0.0083607	4	0.50783
DKC1	0.0020556	0.0093919	3	0.60019
CRLF3	0.0020705	0.0095857	3	0.63746
ZCCHC17	0.0024376	0.011722	4	0.50365
OR8H2	0.0029074	0.013258	3	0.59542
ZFP14	0.0033022	0.014405	4	0.56142
SUGT1	0.0060089	0.025267	3	0.55339
DPH6	0.0060632	0.025268	3	0.59961
SNX14	0.0071482	0.030283	2	0.7615
HSD17B11	0.0073343	0.032258	3	0.51794
RPL24	0.0092946	0.034549	3	0.53481
STX12	0.0095553	0.034966	2	0.50267
KRTAP25-1	0.010116	0.035898	2	0.51325
DDX46	0.011022	0.03843	3	0.57518
LRPPRC	0.011667	0.038431	2	0.7059
PPIG	0.013312	0.044266	3	0.52633
ANKLE2	0.01409	0.045595	2	0.5682
GTF2F2	0.014312	0.045595	3	0.68695
TJP1	0.014924	0.046443	2	0.55066
