# Supplementary material for: Integrated multi-omics analyses identify key anti-viral host factors and pathways controlling SARS-CoV-2 infection
Source: Res Sq. 2022 Aug 15:rs.3.rs-1910932. Preprint. [Version 1] doi: 10.21203/rs.3.rs-1910932/v1 (PMC9413708; doi:10.21203/rs.3.rs-1910932/v1)
Supplement: 3 [file ExtendedDataTable2.xlsx]

## Sheet: Depleted p0.05 lfc<-0.5
Gene Symbol	MAGeCK score (Depletion analysis)	p-value (Depletion analysis)	No. of matched gRNA (Depletion analysis)	logFC
VPS4A	1.6463e-12	2.6253e-07	5	-0.78523
CAB39	5.5938e-11	2.6253e-07	5	-1.1001
DAZAP2	5.6475e-11	2.6253e-07	5	-1.5607
LY6E	9.9808e-10	2.6253e-07	5	-0.5376
KLF5	1.4335e-09	2.6253e-07	4	-0.51864
RFWD2	1.8109e-09	2.6253e-07	5	-0.67356
PDCD10	1.352e-08	2.6253e-07	3	-0.78853
PAXIP1	1.7092e-08	2.6253e-07	5	-0.56636
P4HB	1.8353e-08	2.6253e-07	5	-0.70621
MAU2	5.6947e-08	2.6253e-07	5	-0.56723
VPS28	9.86e-08	2.6253e-07	4	-0.60106
ARNT	1.8989e-07	2.6253e-07	4	-0.68483
SNF8	5.8952e-07	7.8758e-07	3	-0.66763
CHMP3	5.9061e-07	7.8758e-07	4	-0.56654
VTA1	7.5716e-07	1.3126e-06	2	-0.86933
CHMP6	8.7677e-07	1.8377e-06	3	-0.69618
TADA1	1.1552e-06	1.8377e-06	3	-0.63141
CCDC101	1.3212e-06	2.3628e-06	5	-0.56288
SLC44A1	1.7255e-06	2.3628e-06	4	-0.68726
AP2B1	2.387e-06	3.4129e-06	5	-0.75327
TSG101	5.316e-06	5.5131e-06	4	-0.67057
VPS25	6.5448e-06	6.5632e-06	5	-0.55576
PDCD6IP	1.3201e-05	1.4964e-05	5	-0.69242
SERINC3	2.2475e-05	2.8616e-05	5	-0.55848
TFAP4	4.9459e-05	4.2792e-05	5	-0.56295
MED12	7.2135e-05	5.9594e-05	4	-0.87409
EPG5	7.7035e-05	6.537e-05	5	-0.51848
TAF6L	0.00014889	0.00012365	5	-0.5972
AP2S1	0.00015274	0.00012365	2	-0.54089
SPATA2L	0.00016747	0.00012418	4	-0.52005
VPS36	0.00024284	0.00022656	4	-0.73816
WAPAL	0.00028539	0.00026542	5	-0.70369
WDR48	0.00043196	0.00037358	5	-0.55737
RAD21	0.00066505	0.00071486	5	-0.63379
MYC	0.0008025	0.00081147	4	-0.55646
TRAF2	0.00088221	0.00089548	3	-0.51598
OR2AT4	0.0012012	0.0014935	3	-0.68958
NEK7	0.0013014	0.0017487	3	-0.58243
ZGRF1	0.0016684	0.002258	3	-0.93879
NOC2L	0.0017303	0.0022953	3	-0.91568
SLC38A11	0.0018035	0.0023163	4	-0.57542
CLTB	0.0018059	0.0023163	4	-0.5234
PSMD7	0.0019983	0.0025594	4	-0.54226
POLE	0.0020038	0.0025599	2	-1.0182
CCDC154	0.0023241	0.0032614	3	-0.51758
ZNF585A	0.0023997	0.0033554	3	-0.76937
RBBP6	0.0024557	0.0033559	3	-0.83595
ASPN	0.002884	0.0038137	2	-0.62029
TRRAP	0.0031471	0.0040726	5	-0.56476
GDAP2	0.0031651	0.0040731	2	-0.68757
ANAPC7	0.0042083	0.0052965	3	-0.53268
POLR2A	0.004363	0.0053296	4	-0.52821
EXOC3L2	0.0048157	0.0060998	3	-0.51012
ANLN	0.004901	0.0061429	4	-0.51782
SMC1A	0.004938	0.0061812	3	-0.56967
CHMP4B	0.0051095	0.0062652	4	-0.55728
OR4P4	0.0051877	0.0064574	4	-0.53904
OR5T1	0.0059816	0.0067094	4	-0.60362
UFD1L	0.0067981	0.0077595	4	-0.79495
CYLC1	0.0071486	0.0084295	4	-0.55765
SMC3	0.0080024	0.0092943	4	-0.89115
RFESD	0.010345	0.012001	4	-0.55824
OR2A5	0.01043	0.012001	2	-0.83023
ZNF567	0.012402	0.01305	4	-0.67187
HAX1	0.012974	0.013364	3	-0.54875
CSDE1	0.013135	0.013365	3	-1.2104
PTCD2	0.014071	0.013918	3	-0.54039
TRMT10C	0.016227	0.018737	2	-0.50536
USP47	0.01755	0.020194	3	-0.57102
EXT1	0.019069	0.021998	4	-0.60739
TRAF3IP1	0.019347	0.021999	2	-0.55956
NOL9	0.020907	0.024863	3	-0.71998
COPS2	0.020957	0.024863	4	-0.54004
NPPA	0.021406	0.024863	4	-0.7889
RPLP1	0.022088	0.026631	3	-0.52654
SERPINB1	0.022995	0.026632	4	-0.56843
TAF7L	0.023083	0.026632	4	-0.58891
NBR1	0.024866	0.027518	3	-0.61225
UBE2W	0.027882	0.031841	4	-1.0281
DDX10	0.032336	0.043732	3	-0.53962
PSMB4	0.032865	0.044085	3	-0.65933
BTAF1	0.034722	0.046959	3	-0.52798
GCNT3	0.035244	0.048443	3	-0.51422
RACGAP1	0.036153	0.048816	3	-0.96807
